# Supplementary material for: Effects of Oral Cannabidiol on Health and Fitness in Healthy Adults: An 8-Week Randomized Trial
Source: Nutrients. 2023 Jun 7;15(12):2664. doi: 10.3390/nu15122664 (PMC10301202; doi:10.3390/nu15122664)
Supplement: Supplementary file 1 [file nutrients-15-02664-s001.zip]

Archive with 1 entries (1 files):
- nutrients-2426017-supplementary.pdf
